# Supplementary material for: Extracellular c-di-GMP Plays a Role in Biofilm Formation and Dispersion of Campylobacter jejuni
Source: Microorganisms. 2022 Oct 14;10(10):2030. doi: 10.3390/microorganisms10102030 (PMC9608569; doi:10.3390/microorganisms10102030)
Supplement: Supplementary file 1 [file microorganisms-10-02030-s001.zip]

Archive with 1 entries (1 files):
- microorganisms-1955918-supplementary.pdf
